# Supplementary material for: Mitochondria and Lipid Defects in Hereditary Progranulin-Related Frontotemporal Dementia
Source: Cells. 2026 Feb 1;15(3):276. doi: 10.3390/cells15030276 (PMC12897215; doi:10.3390/cells15030276)
Supplement: Supplementary file 1 [file cells-15-00276-s001.zip]

Archive with 2 entries (2 files):
- MDPI_Cells_Supplementary_Methods.pdf
- Supplementary material_20260115.pdf
